# Supplementary material for: Population-Based Survival of Childhood and Adolescent Cancers (0–19 Years) in Madrid: Analysis by Sex, Age, Tumour Type, and Stage
Source: Cancers (Basel). 2025 Sep 24;17(19):3113. doi: 10.3390/cancers17193113 (PMC12523596; doi:10.3390/cancers17193113)
Supplement: Supplementary file 1 [file cancers-17-03113-s001.zip]

Archive with 1 entries (1 files):
- cancers-3817200-supplementary.pdf
